# Supplementary material for: Moving morphable component (MMC) topology optimization with different void structure scaling factors
Source: PLoS One. 2024 Jan 2;19(1):e0296337. doi: 10.1371/journal.pone.0296337 (PMC10760668; doi:10.1371/journal.pone.0296337)
Supplement: S1 File — (ZIP) [file pone.0296337.s001.zip]

Archive with 17 entries (14 files):
- Matlab codes/
- Matlab codes/[1] single void structure/
- Matlab codes/[1] single void structure/BasicKe.m
- Matlab codes/[1] single void structure/Heaviside.m
- Matlab codes/[1] single void structure/mmasub.m
- Matlab codes/[1] single void structure/mmasub1.m
- Matlab codes/[1] single void structure/MMC01.m
- Matlab codes/[1] single void structure/subsolv.m
- Matlab codes/[1] single void structure/tPhi.m
- Matlab codes/[2] double voids structure/
- Matlab codes/[2] double voids structure/BasicKe.m
- Matlab codes/[2] double voids structure/Heaviside.m
- Matlab codes/[2] double voids structure/mmasub.m
- Matlab codes/[2] double voids structure/mmasub1.m
- Matlab codes/[2] double voids structure/MMC02.m
- Matlab codes/[2] double voids structure/subsolv.m
- Matlab codes/[2] double voids structure/tPhi.m
