# Supplementary material for: Moving morphable component (MMC) topology optimization with different void structure scaling factors
Source: PLoS One. 2024 Jan 2;19(1):e0296337. doi: 10.1371/journal.pone.0296337 (PMC10760668; doi:10.1371/journal.pone.0296337)
Supplement: S1 File — (ZIP) [file pone.0296337.s001.zip › Matlab codes/[1] single void structure/Heaviside.m]

%Heaviside function
function H=Heaviside(phi,alpha,nelx,nely,epsilon)
num_all=(1:(nelx+1)*(nely+1))';
num1=find(phi>epsilon);
H(num1)=1;
num2=find(phi<-epsilon);
H(num2)=alpha;
num3=setdiff(num_all,[num1;num2]);
H(num3)=3*(1-alpha)/4*(phi(num3)/epsilon-phi(num3).^3/(3*(epsilon)^3))+(1+alpha)/2;
end
