# Supplementary material for: Moving morphable component (MMC) topology optimization with different void structure scaling factors
Source: PLoS One. 2024 Jan 2;19(1):e0296337. doi: 10.1371/journal.pone.0296337 (PMC10760668; doi:10.1371/journal.pone.0296337)
Supplement: S1 File — (ZIP) [file pone.0296337.s001.zip › Matlab codes/[1] single void structure/tPhi.m]

% Forming Phi_i for each component 
%¼ÆËãÉè¼ÆÓòÄÚËùÓÐÍØÆËº¯ÊýÖµ tmpPhi
function[tmpPhi]=tPhi(xy, LSgridx, LSgridy, p)
n1=0.8;n2=0.7;    
% xy=[x0, y0, L, t, sin¦È]£¬ LSgridxÎªÈ«¾Ö×ø±êx£¬LSgridx ÎªÈ«¾Ö×ø±êy£¬pÎª³¬ÍÖÔ²·½³ÌÖÐÖ¸Êý£¬Ò»°ãp=6
st=xy(5);    % sin¦ÈÖµ
ct=sqrt(abs(1-st*st));    % cos¦ÈÖµ
x1=ct*(LSgridx-xy(1))+st*(LSgridy-xy(2));    % x×ø±ê×ª»¯
y1=-st*(LSgridx-xy(1))+ct*( LSgridy-xy(2));    % y×ø±ê×ª»¯
bb=xy(4);    % bbÎªºñ¶È±ä»¯º¯Êý£¬±¾ÀýÎªµÈºñ¶È
tmpPhi01=-((x1).^p/xy(3)^p+(y1).^p./bb.^p-1);    %×é¼þÃèÊö
tmpPhi02=-((x1).^p/(n1*xy(3))^p+(y1).^p./(n2*bb).^p-1); %¿×¶´ÃèÊö
% ÅÐ¶Ï×é¼þËùÕ¼ÇøÓò
tmpPhi=min(tmpPhi01,-tmpPhi02);
end
